# Supplementary material for: Rescuing Perishable Neuroanatomical Information from a Threatened Biodiversity Hotspot: Remote Field Methods for Brain Tissue Preservation Validated by Cytoarchitectonic Analysis, Immunohistochemistry, and X-Ray Microcomputed Tomography
Source: PLoS One. 2016 May 19;11(5):e0155824. doi: 10.1371/journal.pone.0155824 (PMC4873048; doi:10.1371/journal.pone.0155824)
Supplement: S1 File — (XLSX) [file pone.0155824.s001.xlsx]

## Sheet: GLMM
ID	Observer	Method	Animal	Slide	Y1	Y2	Y3	Y4	Y5	Y6	Thickness (µm)
1	Walker	0	A	1	1	2	1	1	1	1	30
2	Walker	0	A	1	1	2	1	1	1	1	30
3	Walker	0	A	1	1	2	2	1	1	1	30
4	Walker	0	A	1	1	2	1	1	1	1	30
5	Walker	0	A	1	1	2	1	1	1	1	30
6	Walker	0	A	1	1	2	2	2	1	1	30
7	Walker	0	A	1	1	2	1	1	2	2	30
8	Walker	0	A	1	1	1	1	1	1	1	30
9	Walker	0	A	2	1	2	1	1	2	2	30
10	Walker	0	A	2	1	2	1	1	2	2	30
11	Walker	0	A	2	1	2	1	1	1	1	30
12	Walker	0	A	2	1	2	1	1	2	2	30
13	Walker	0	A	2	1	1	1	1	1	1	30
14	Walker	0	A	2	1	2	1	1	1	1	30
15	Walker	0	A	2	1	1	1	1	1	1	30
16	Walker	0	A	2	1	1	1	1	2	2	30
17	Walker	0	A	3	1	2	1	1	2	2	30
18	Walker	0	A	3	1	2	1	1	2	2	30
19	Walker	0	A	3	1	2	1	1	2	2	30
20	Walker	0	A	3	1	2	1	1	2	2	30
21	Walker	0	A	3	1	1	1	1	1	1	30
22	Walker	0	A	3	1	2	1	1	2	2	30
23	Walker	0	A	3	1	1	1	1	1	1	30
24	Walker	0	A	4	1	2	1	1	2	2	30
25	Walker	0	A	4	1	2	1	1	1	1	30
26	Walker	0	A	4	1	2	1	1	1	1	30
27	Walker	0	A	4	1	2	1	1	1	1	30
28	Walker	0	A	4	1	2	1	1	1	1	30
29	Walker	0	A	4	1	2	1	1	1	1	30
30	Walker	0	A	5	2	2	1	1	2	2	30
31	Walker	0	A	5	2	2	1	1	2	2	30
32	Walker	0	A	5	2	2	1	1	2	2	30
33	Walker	0	A	5	2	2	1	1	2	2	30
34	Walker	0	A	5	2	2	2	1	2	2	30
35	Walker	0	A	5	2	2	1	1	2	2	30
36	Walker	0	A	6	2	2	1	1	1	1	30
37	Walker	0	A	6	2	2	1	1	1	1	30
38	Walker	0	A	6	2	2	1	1	1	1	30
39	Walker	0	A	6	2	2	1	1	1	1	30
40	Walker	0	A	6	2	2	1	1	2	2	30
41	Walker	0	A	6	2	2	1	1	2	2	30
42	Walker	0	B	7	1	1	1	1	1	1	30
43	Walker	0	B	7	1	1	1	1	1	1	30
44	Walker	0	B	7	1	1	1	1	1	1	30
45	Walker	0	B	7	1	1	1	1	1	1	30
46	Walker	0	B	7	1	1	1	1	1	1	30
47	Walker	0	B	7	1	1	1	1	1	1	30
48	Walker	0	B	7	1	1	1	1	1	1	30
49	Walker	0	B	7	1	1	1	1	1	1	30
50	Walker	0	B	7	1	1	1	1	1	1	30
51	Walker	0	B	7	1	1	1	1	1	1	30
52	Walker	0	B	7	1	1	1	1	1	1	30
53	Walker	0	B	7	1	1	1	1	1	1	30
54	Walker	0	B	7	1	1	1	1	1	1	30
55	Walker	0	B	7	1	1	1	1	1	1	30
56	Walker	0	B	8	1	1	1	1	1	1	30
57	Walker	0	B	8	1	1	1	1	1	1	30
58	Walker	0	B	8	1	1	1	1	1	1	30
59	Walker	0	B	8	1	1	1	1	1	1	30
60	Walker	0	B	8	1	1	1	1	1	1	30
61	Walker	0	B	8	1	1	1	1	1	1	30
62	Walker	0	B	8	1	1	1	1	1	1	30
63	Walker	0	B	8	1	1	1	1	1	1	30
64	Walker	0	B	8	1	1	1	1	1	1	30
65	Walker	0	B	8	1	1	1	1	1	1	30
66	Walker	0	B	8	1	1	1	1	1	1	30
67	Walker	0	B	8	1	1	1	1	1	1	30
68	Walker	0	B	8	1	1	1	1	1	1	30
69	Walker	0	B	9	1	1	1	1	1	1	30
70	Walker	0	B	9	2	1	1	1	2	2	30
71	Walker	0	B	9	2	2	1	1	2	2	30
72	Walker	0	B	9	1	2	1	1	2	2	30
73	Walker	0	B	9	1	2	1	1	1	1	30
74	Walker	0	B	9	1	2	1	1	1	1	30
75	Walker	0	B	9	1	2	1	1	1	1	30
76	Walker	0	B	9	1	2	1	1	1	1	30
77	Walker	0	B	9	1	2	1	1	1	1	30
78	Walker	0	B	9	1	2	1	1	2	2	30
79	Walker	0	B	9	1	2	1	1	2	2	30
80	Walker	0	B	9	1	1	1	1	1	1	30
81	Walker	0	B	9	1	1	1	1	1	1	30
82	Walker	0	B	9	1	2	1	1	1	1	30
83	Walker	0	C	10	1	1	1	1	1	1	30
84	Walker	0	C	10	1	1	1	1	1	1	30
85	Walker	0	C	10	1	1	1	1	1	1	30
86	Walker	0	C	10	1	1	1	1	1	1	30
87	Walker	0	C	10	1	1	1	1	1	1	30
88	Walker	0	C	10	1	1	1	1	1	1	30
89	Walker	0	C	10	1	1	1	1	1	1	30
90	Walker	0	C	10	1	1	1	1	1	1	30
91	Walker	0	C	10	1	1	1	1	1	1	30
92	Walker	0	C	10	1	1	1	1	1	1	30
93	Walker	0	C	11	1	1	2	2	1	1	30
94	Walker	0	C	11	1	1	2	2	1	1	30
95	Walker	0	C	11	1	1	1	1	2	2	30
96	Walker	0	C	11	2	1	1	1	2	2	30
97	Walker	0	C	11	1	1	1	1	2	2	30
98	Walker	0	C	11	1	1	1	1	2	2	30
99	Walker	0	C	12	1	1	1	1	1	1	30
100	Walker	0	C	12	1	1	1	1	1	1	30
101	Walker	0	C	12	1	1	1	1	1	1	30
102	Walker	0	C	12	1	1	1	1	1	1	30
103	Walker	0	C	12	1	1	1	1	1	1	30
104	Walker	0	C	12	1	1	1	1	1	1	30
105	Walker	0	C	13	1	1	1	1	1	1	30
106	Walker	0	C	13	1	1	1	1	1	1	30
107	Walker	0	C	13	1	1	1	1	1	1	30
108	Walker	0	C	13	1	1	1	1	1	1	30
109	Walker	0	C	13	1	1	1	1	1	1	30
110	Walker	0	C	13	1	1	1	1	1	2	30
111	Walker	0	C	13	1	1	1	1	1	2	30
112	Walker	0	C	13	1	1	1	1	1	2	30
113	Walker	0	C	14	1	1	1	1	1	1	30
114	Walker	0	C	15	1	1	1	1	1	1	30
115	Walker	0	C	15	1	1	1	1	1	1	30
116	Walker	0	C	16	1	1	2	1	1	1	30
117	Walker	0	C	16	1	1	2	1	1	1	30
118	Walker	0	C	16a	1	2	2	2	2	2	30
119	Walker	0	C	16a	1	1	1	1	1	1	30
120	Walker	0	C	16a	1	2	2	1	1	1	30
121	Walker	0	C	16a	1	2	2	1	1	1	30
122	Walker	0	C	17	1	2	2	1	2	2	30
123	Walker	0	C	17	1	2	2	1	2	2	30
124	Walker	0	C	17	1	2	1	1	1	2	30
125	Walker	0	C	17	1	2	1	1	1	2	30
126	Walker	0	C	18	1	2	1	1	1	2	30
127	Walker	0	C	18	1	2	1	1	1	2	30
128	Walker	0	C	18	1	2	1	1	1	2	30
129	Walker	0	C	18	1	2	1	1	2	2	30
130	Walker	0	C	18	1	2	1	1	2	2	30
131	Walker	0	C	19	1	2	1	1	1	1	30
132	Walker	0	C	20	2	2	2	1	1	2	30
133	Walker	0	C	20	1	1	1	1	1	2	30
134	Walker	0	C	20	1	1	1	1	2	2	30
135	Walker	0	C	20	1	2	2	1	1	2	30
136	Walker	0	C	21	2	2	1	1	2	2	30
137	Walker	0	C	21	2	2	2	1	2	2	30
138	Walker	0	C	21	2	2	1	1	2	2	30
139	Walker	0	C	21	1	2	2	1	2	2	30
140	Walker	0	C	22	1	2	1	1	1	1	30
141	Walker	0	C	22	1	2	1	1	1	1	30
142	Walker	0	C	22	1	2	1	1	1	2	30
143	Walker	0	C	22	1	2	1	1	1	2	30
144	Walker	0	C	23	1	2	1	1	1	2	30
145	Walker	0	C	23	1	2	1	1	1	2	30
146	Walker	0	C	23	1	2	1	1	1	2	30
147	Walker	0	D	24	2	2	1	1	1	1	20
148	Walker	0	D	24	2	2	1	1	1	1	20
149	Walker	0	D	24	2	2	1	1	1	1	20
150	Walker	0	D	24	2	2	1	1	1	1	20
151	Walker	0	D	25	1	1	1	1	1	1	20
152	Walker	0	D	25	1	1	1	1	1	1	20
153	Walker	0	D	25	1	1	1	1	1	1	20
154	Walker	0	D	25	1	1	1	1	1	2	20
155	Walker	0	D	25	1	1	1	1	1	1	20
156	Walker	0	D	26	1	1	1	1	1	1	20
157	Walker	0	D	26	1	1	1	1	1	1	20
158	Walker	0	D	26	1	1	1	1	1	1	20
159	Walker	0	D	26	1	1	1	1	1	2	20
160	Walker	0	D	26	1	1	1	1	1	1	20
161	Walker	0	D	27	1	1	1	1	1	1	20
162	Walker	0	D	27	1	2	1	1	1	1	20
163	Walker	0	D	27	1	2	1	1	1	1	20
164	Walker	0	D	28	2	2	1	1	2	2	20
165	Walker	0	D	29	2	2	1	1	2	2	20
166	Walker	0	D	29	2	2	1	1	2	2	20
167	Walker	1	S	30	1	1	1	1	2	2	30
168	Walker	1	S	30	1	1	1	2	2	2	30
169	Walker	1	S	30	1	1	1	1	2	2	30
170	Walker	1	S	30	1	1	1	2	2	2	30
171	Walker	1	S	31	1	1	1	2	2	2	30
172	Walker	1	S	31	1	1	1	2	2	2	30
173	Walker	1	S	31	1	1	1	1	2	2	30
174	Walker	1	S	31	1	1	1	1	2	2	30
175	Walker	1	S	31	1	2	2	2	2	2	30
176	Walker	1	S	32	1	1	1	1	2	2	30
177	Walker	1	S	32	1	1	1	1	2	2	30
178	Walker	1	S	32	1	2	2	2	2	2	30
179	Walker	1	S	33	1	2	1	1	2	2	30
180	Walker	1	S	33	1	2	1	1	2	2	30
181	Walker	1	S	33	1	2	2	2	2	2	30
182	Walker	1	S	33	1	2	1	1	2	2	30
183	Walker	1	S	34	1	2	1	1	2	2	30
184	Walker	1	S	34	1	2	2	2	2	2	30
185	Walker	1	S	34	1	2	2	2	2	2	30
186	Walker	1	S	34	1	2	1	1	2	2	30
187	Walker	1	S	34	1	2	2	2	2	2	30
188	Walker	1	S	35	2	2	2	2	2	2	30
189	Walker	1	S	36	1	2	2	2	2	2	30
190	Walker	1	S	36	1	1	2	1	2	2	30
191	Walker	1	S	36	1	1	2	1	2	2	30
192	Walker	1	S	36	1	2	2	2	2	2	30
193	Walker	1	S	36	1	1	2	2	2	2	30
194	Walker	1	S	37	1	1	2	2	2	2	30
195	Walker	1	S	37	1	1	2	2	2	2	30
196	Walker	1	S	37	1	1	2	1	2	2	30
197	Walker	1	T	38	3	3	3	2	3	3	30
198	Walker	1	T	38	3	2	2	2	3	3	30
199	Walker	1	T	38	2	3	3	3	3	3	30
200	Walker	1	T	38	2	3	3	2	3	3	30
201	Walker	1	U	39	2	1	1	1	2	2	30
202	Walker	1	U	39	2	3	2	2	3	3	30
203	Walker	1	U	39	2	2	2	1	3	3	30
204	Walker	1	U	39	2	2	2	1	3	3	30
205	Negishi	0	A	1	2	3	2	2	2	1	20
206	Negishi	0	A	1	3	3	2	2	3	1	20
207	Negishi	0	A	1	2	3	2	2	3	1	20
208	Negishi	0	A	1	1	3	2	2	3	2	20
209	Negishi	0	A	1	2	3	2	1	3	2	20
210	Negishi	0	A	1	1	3	2	2	3	2	20
211	Negishi	0	A	1	2	3	2	2	3	3	20
212	Negishi	0	A	1	2	3	3	1	3	3	20
213	Negishi	0	A	2	2	3	2	2	3	2	20
214	Negishi	0	A	2	1	3	2	3	3	2	20
215	Negishi	0	A	2	1	3	2	3	3	2	20
216	Negishi	0	A	2	1	3	2	3	3	2	20
217	Negishi	0	A	2	1	3	3	2	3	2	20
218	Negishi	0	A	2	1	3	3	3	3	3	20
219	Negishi	0	A	2	1	3	3	2	3	3	20
220	Negishi	0	A	2	1	3	3	3	3	3	20
221	Negishi	0	A	3	1	3	2	2	3	3	20
222	Negishi	0	A	3	1	3	2	2	3	3	20
223	Negishi	0	A	3	1	3	2	2	2	3	20
224	Negishi	0	A	3	2	3	2	2	3	3	20
225	Negishi	0	A	3	2	3	2	2	3	3	20
226	Negishi	0	A	3	2	2	2	2	2	3	20
227	Negishi	0	A	3	2	3	2	2	3	3	20
228	Negishi	0	A	4	1	3	2	2	3	3	20
229	Negishi	0	A	4	1	2	2	2	3	3	20
230	Negishi	0	A	4	2	3	1	2	2	2	20
231	Negishi	0	A	4	1	3	1	2	2	2	20
232	Negishi	0	A	4	2	3	1	1	1	2	20
233	Negishi	0	A	4	2	3	1	2	1	2	20
234	Negishi	0	A	5	3	3	1	2	3	2	20
235	Negishi	0	A	5	3	2	1	2	3	2	20
236	Negishi	0	A	5	2	3	2	2	3	2	20
237	Negishi	0	A	5	1	2	2	2	3	3	20
238	Negishi	0	A	5	2	3	3	3	3	3	20
239	Negishi	0	A	5	2	2	3	2	3	3	20
240	Negishi	0	A	6	2	3	2	2	2	3	20
241	Negishi	0	A	6	2	2	2	2	3	3	20
242	Negishi	0	A	6	2	2	2	2	3	3	20
243	Negishi	0	A	6	1	2	1	2	3	3	20
244	Negishi	0	A	6	1	3	2	3	3	3	20
245	Negishi	0	A	6	1	3	2	3	3	3	20
246	Negishi	0	B	7	1	3	1	1	1	1	30
247	Negishi	0	B	7	1	1	2	1	1	1	30
248	Negishi	0	B	7	1	2	1	1	1	1	30
249	Negishi	0	B	7	1	3	1	1	1	1	30
250	Negishi	0	B	7	1	3	1	1	1	2	30
251	Negishi	0	B	7	2	1	1	1	1	1	30
252	Negishi	0	B	7	2	2	1	1	1	3	30
253	Negishi	0	B	7	2	2	1	1	1	3	30
254	Negishi	0	B	7	2	3	1	1	3	1	30
255	Negishi	0	B	7	1	3	1	1	1	1	30
256	Negishi	0	B	7	1	2	1	1	1	2	30
257	Negishi	0	B	7	2	2	1	1	1	2	30
258	Negishi	0	B	7	1	3	1	1	1	2	30
259	Negishi	0	B	7	1	3	1	1	2	2	30
260	Negishi	0	B	8	1	1	1	1	1	1	30
261	Negishi	0	B	8	1	2	1	1	1	2	30
262	Negishi	0	B	8	1	2	1	1	1	2	30
263	Negishi	0	B	8	1	2	1	1	2	2	30
264	Negishi	0	B	8	1	2	1	1	1	2	30
265	Negishi	0	B	8	1	2	1	1	2	2	30
266	Negishi	0	B	8	1	2	1	1	1	1	30
267	Negishi	0	B	8	1	1	1	1	1	2	30
268	Negishi	0	B	8	1	3	1	1	1	1	30
269	Negishi	0	B	8	1	3	1	1	1	1	30
270	Negishi	0	B	8	1	3	1	1	1	1	30
271	Negishi	0	B	8	1	2	1	1	1	2	30
272	Negishi	0	B	8	1	2	1	1	2	2	30
273	Negishi	0	B	9	2	3	1	1	1	1	30
274	Negishi	0	B	9	2	2	1	1	1	2	30
275	Negishi	0	B	9	1	2	1	1	1	1	30
276	Negishi	0	B	9	1	2	1	1	1	1	30
277	Negishi	0	B	9	1	2	1	2	1	1	30
278	Negishi	0	B	9	1	2	1	1	1	1	30
279	Negishi	0	B	9	1	2	1	1	1	1	30
280	Negishi	0	B	9	2	2	1	1	1	1	30
281	Negishi	0	B	9	1	2	1	1	1	2	30
282	Negishi	0	B	9	1	2	1	1	1	1	30
283	Negishi	0	B	9	1	2	1	1	1	2	30
284	Negishi	0	B	9	2	3	1	1	1	2	30
285	Negishi	0	B	9	1	2	1	1	1	1	30
286	Negishi	0	B	9	1	1	1	1	1	1	30
287	Negishi	0	C	10	1	1	2	3	1	1	30
288	Negishi	0	C	10	1	1	2	3	1	1	30
289	Negishi	0	C	10	1	1	2	2	2	1	30
290	Negishi	0	C	10	1	1	2	2	3	1	30
291	Negishi	0	C	10	1	1	3	3	2	1	30
292	Negishi	0	C	10	2	1	2	2	2	1	30
293	Negishi	0	C	10	1	1	2	3	2	1	30
294	Negishi	0	C	10	1	1	2	2	2	2	30
295	Negishi	0	C	10	1	1	3	2	3	2	30
296	Negishi	0	C	10	2	1	3	3	3	2	30
297	Negishi	0	C	11	2	1	3	2	2	2	30
298	Negishi	0	C	11	2	2	2	3	2	2	30
299	Negishi	0	C	11	2	2	2	3	3	3	30
300	Negishi	0	C	11	1	2	2	3	3	3	30
301	Negishi	0	C	11	3	1	2	3	3	3	30
302	Negishi	0	C	11	3	1	2	3	3	3	30
303	Negishi	0	C	12	3	1	3	3	2	1	30
304	Negishi	0	C	12	3	1	3	3	2	1	30
305	Negishi	0	C	12	2	1	3	3	2	1	30
306	Negishi	0	C	12	3	1	3	3	2	1	30
307	Negishi	0	C	12	3	1	3	3	2	1	30
308	Negishi	0	C	12	3	1	2	3	1	2	30
309	Negishi	0	C	13	2	1	2	3	2	1	30
310	Negishi	0	C	13	3	1	2	3	2	1	30
311	Negishi	0	C	13	1	1	3	3	2	1	30
312	Negishi	0	C	13	1	1	3	3	2	1	30
313	Negishi	0	C	13	1	1	3	3	1	1	30
314	Negishi	0	C	13	3	2	2	2	1	2	30
315	Negishi	0	C	13	2	2	3	2	1	3	30
316	Negishi	0	C	13	2	3	3	3	1	3	30
317	Negishi	0	C	14	3	3	3	2	1	2	30
318	Negishi	0	C	15	1	1	2	2	1	3	30
319	Negishi	0	C	15	1	1	3	3	1	1	30
320	Negishi	0	C	16	1	1	3	3	2	1	30
321	Negishi	0	C	16	1	2	3	3	2	2	30
322	Negishi	0	C	16a	1	3	3	3	3	3	30
323	Negishi	0	C	16a	1	3	3	3	3	2	30
324	Negishi	0	C	16a	1	3	3	3	3	2	30
325	Negishi	0	C	16a	1	3	2	2	1	2	30
326	Negishi	0	C	17	1	3	2	2	3	3	30
327	Negishi	0	C	17	1	3	3	3	3	3	30
328	Negishi	0	C	17	1	3	3	3	3	3	30
329	Negishi	0	C	17	1	3	3	2	2	3	30
330	Negishi	0	C	18	1	3	3	2	3	3	30
331	Negishi	0	C	18	1	3	2	2	3	3	30
332	Negishi	0	C	18	1	3	2	2	3	3	30
333	Negishi	0	C	18	1	3	2	2	3	3	30
334	Negishi	0	C	18	1	3	2	3	3	3	30
335	Negishi	0	C	19	1	3	2	3	3	3	30
336	Negishi	0	C	20	1	3	2	2	1	3	30
337	Negishi	0	C	20	1	3	2	2	1	3	30
338	Negishi	0	C	20	1	3	2	2	3	3	30
339	Negishi	0	C	20	1	3	2	2	3	3	30
340	Negishi	0	C	21	1	3	2	3	3	3	30
341	Negishi	0	C	21	1	3	2	3	3	3	30
342	Negishi	0	C	21	1	3	2	2	3	3	30
343	Negishi	0	C	21	1	3	2	2	3	3	30
344	Negishi	0	C	22	1	3	2	1	1	3	30
345	Negishi	0	C	22	1	3	2	1	3	3	30
346	Negishi	0	C	22	1	3	2	2	3	3	30
347	Negishi	0	C	22	1	3	2	2	3	3	30
348	Negishi	0	C	23	2	2	2	2	2	3	30
349	Negishi	0	C	23	2	3	2	2	3	3	30
350	Negishi	0	C	23	1	3	2	2	2	3	30
351	Negishi	0	D	24	3	3	2	1	1	1	20
352	Negishi	0	D	24	3	3	3	1	1	3	20
353	Negishi	0	D	24	3	3	3	1	1	3	20
354	Negishi	0	D	24	3	3	2	1	1	3	20
355	Negishi	0	D	25	3	3	2	2	3	3	20
356	Negishi	0	D	25	3	3	2	2	3	3	20
357	Negishi	0	D	25	2	3	2	2	3	3	20
358	Negishi	0	D	25	2	3	2	2	3	3	20
359	Negishi	0	D	25	2	3	2	2	3	3	20
360	Negishi	0	D	26	3	3	2	2	1	3	20
361	Negishi	0	D	26	2	1	2	2	2	3	20
362	Negishi	0	D	26	2	2	2	2	2	3	20
363	Negishi	0	D	26	2	2	2	2	2	3	20
364	Negishi	0	D	26	2	3	2	3	2	3	20
365	Negishi	0	D	27	3	3	3	2	3	3	20
366	Negishi	0	D	27	3	3	3	2	3	3	20
367	Negishi	0	D	27	3	3	3	2	3	3	20
368	Negishi	0	D	28	3	3	3	3	3	3	20
369	Negishi	0	D	29	3	3	2	3	3	3	20
370	Negishi	0	D	29	3	2	3	2	3	3	20
371	Negishi	1	S	30	1	1	1	2	3	3	30
372	Negishi	1	S	30	1	1	2	3	3	3	30
373	Negishi	1	S	30	1	1	2	3	3	3	30
374	Negishi	1	S	30	1	1	2	3	3	3	30
375	Negishi	1	S	31	1	1	2	3	3	3	30
376	Negishi	1	S	31	1	1	2	3	3	3	30
377	Negishi	1	S	31	1	1	2	3	3	3	30
378	Negishi	1	S	31	1	1	2	2	3	3	30
379	Negishi	1	S	31	1	1	2	3	3	3	30
380	Negishi	1	S	32	1	1	2	3	3	3	30
381	Negishi	1	S	32	1	2	3	3	3	3	30
382	Negishi	1	S	32	1	2	3	3	3	3	30
383	Negishi	1	S	33	1	2	2	3	3	3	30
384	Negishi	1	S	33	1	1	2	3	3	3	30
385	Negishi	1	S	33	1	3	3	3	3	3	30
386	Negishi	1	S	33	1	2	2	2	3	3	30
387	Negishi	1	S	34	1	3	2	2	3	3	30
388	Negishi	1	S	34	1	3	2	3	3	3	30
389	Negishi	1	S	34	1	2	2	3	3	3	30
390	Negishi	1	S	34	1	3	2	2	3	3	30
391	Negishi	1	S	34	1	3	2	2	3	3	30
392	Negishi	1	S	35	1	3	3	3	3	3	30
393	Negishi	1	S	36	2	3	2	2	3	3	30
394	Negishi	1	S	36	1	2	2	2	3	3	30
395	Negishi	1	S	36	2	2	2	2	3	3	30
396	Negishi	1	S	36	1	3	3	3	3	3	30
397	Negishi	1	S	36	2	3	3	3	3	3	30
398	Negishi	1	S	37	2	3	3	3	3	3	30
399	Negishi	1	S	37	1	2	3	3	3	3	30
400	Negishi	1	S	37	2	2	2	2	3	3	30
401	Negishi	1	T	38	2	2	3	2	3	3	30
402	Negishi	1	T	38	2	2	3	3	3	3	30
403	Negishi	1	T	38	2	2	3	3	3	3	30
404	Negishi	1	T	38	2	2	3	3	3	3	30
405	Negishi	1	U	39	3	1	3	3	3	3	30
406	Negishi	1	U	39	3	2	2	3	3	3	30
407	Negishi	1	U	39	3	2	3	3	3	3	30
408	Negishi	1	U	39	3	2	3	3	3	3	30
409	Martinez	0	A	1	3	3	1	1	2	1	20
410	Martinez	0	A	1	3	3	1	1	1	1	20
411	Martinez	0	A	1	3	3	2	1	2	2	20
412	Martinez	0	A	1	3	3	1	1	2	2	20
413	Martinez	0	A	1	3	3	2	1	1	1	20
414	Martinez	0	A	1	3	3	2	2	3	3	20
415	Martinez	0	A	1	3	3	1	1	1	1	20
416	Martinez	0	A	1	3	3	1	1	1	1	20
417	Martinez	0	A	2	3	3	3	1	2	3	20
418	Martinez	0	A	2	3	3	3	2	3	3	20
419	Martinez	0	A	2	2	3	3	2	3	3	20
420	Martinez	0	A	2	3	2	3	1	1	2	20
421	Martinez	0	A	2	3	2	2	1	1	2	20
422	Martinez	0	A	2	2	3	2	2	3	3	20
423	Martinez	0	A	2	2	3	2	1	2	2	20
424	Martinez	0	A	2	3	3	2	1	2	2	20
425	Martinez	0	A	3	3	3	1	1	2	3	20
426	Martinez	0	A	3	3	3	1	1	2	2	20
427	Martinez	0	A	3	3	3	1	1	2	2	20
428	Martinez	0	A	3	2	2	2	2	2	2	20
429	Martinez	0	A	3	3	3	1	1	3	1	20
430	Martinez	0	A	3	3	3	1	1	1	2	20
431	Martinez	0	A	3	3	3	1	1	1	2	20
432	Martinez	0	A	4	3	3	2	1	2	3	20
433	Martinez	0	A	4	3	3	3	1	2	3	20
434	Martinez	0	A	4	3	3	1	1	1	1	20
435	Martinez	0	A	4	3	3	1	1	2	2	20
436	Martinez	0	A	4	3	3	2	1	2	2	20
437	Martinez	0	A	4	2	3	2	2	2	2	20
438	Martinez	0	A	5	3	3	1	1	2	1	20
439	Martinez	0	A	5	2	3	1	1	2	2	20
440	Martinez	0	A	5	3	3	1	1	2	2	20
441	Martinez	0	A	5	3	3	1	1	2	2	20
442	Martinez	0	A	5	3	3	2	1	2	3	20
443	Martinez	0	A	5	3	3	2	1	3	2	20
444	Martinez	0	A	6	3	3	1	1	3	2	20
445	Martinez	0	A	6	3	3	2	1	3	2	20
446	Martinez	0	A	6	3	3	1	1	3	3	20
447	Martinez	0	A	6	3	3	1	1	2	3	20
448	Martinez	0	A	6	3	3	1	1	3	1	20
449	Martinez	0	A	6	3	3	1	1	3	2	20
450	Martinez	0	B	7	3	2	1	1	1	1	30
451	Martinez	0	B	7	3	2	1	1	1	1	30
452	Martinez	0	B	7	3	2	1	1	1	1	30
453	Martinez	0	B	7	3	2	1	1	2	2	30
454	Martinez	0	B	7	2	2	1	1	2	1	30
455	Martinez	0	B	7	3	2	1	1	2	2	30
456	Martinez	0	B	7	3	3	1	1	3	3	30
457	Martinez	0	B	7	3	3	1	1	3	3	30
458	Martinez	0	B	7	3	3	1	1	2	2	30
459	Martinez	0	B	7	2	3	1	1	1	2	30
460	Martinez	0	B	7	3	3	1	1	2	1	30
461	Martinez	0	B	7	3	2	1	1	2	1	30
462	Martinez	0	B	7	2	3	1	1	2	2	30
463	Martinez	0	B	7	2	3	1	1	2	2	30
464	Martinez	0	B	8	1	2	1	1	1	1	30
465	Martinez	0	B	8	1	2	1	1	1	1	30
466	Martinez	0	B	8	1	2	1	1	1	2	30
467	Martinez	0	B	8	1	2	1	1	2	2	30
468	Martinez	0	B	8	1	1	1	1	1	2	30
469	Martinez	0	B	8	2	2	1	1	2	2	30
470	Martinez	0	B	8	2	2	1	1	2	2	30
471	Martinez	0	B	8	2	2	1	1	2	2	30
472	Martinez	0	B	8	2	3	1	1	2	3	30
473	Martinez	0	B	8	2	3	1	1	2	3	30
474	Martinez	0	B	8	2	3	1	1	1	1	30
475	Martinez	0	B	8	2	3	1	1	3	3	30
476	Martinez	0	B	8	2	3	1	1	3	3	30
477	Martinez	0	B	9	3	3	1	1	2	3	30
478	Martinez	0	B	9	3	3	2	1	2	2	30
479	Martinez	0	B	9	3	3	1	1	1	1	30
480	Martinez	0	B	9	3	3	2	1	2	2	30
481	Martinez	0	B	9	3	3	1	1	2	3	30
482	Martinez	0	B	9	3	3	1	1	3	3	30
483	Martinez	0	B	9	3	3	2	1	1	1	30
484	Martinez	0	B	9	3	2	1	1	1	1	30
485	Martinez	0	B	9	3	3	2	1	2	2	30
486	Martinez	0	B	9	3	3	2	1	2	3	30
487	Martinez	0	B	9	3	3	1	1	1	2	30
488	Martinez	0	B	9	3	3	1	1	3	2	30
489	Martinez	0	B	9	3	2	2	1	3	3	30
490	Martinez	0	B	9	3	2	2	1	2	2	30
491	Martinez	0	C	10	2	1	2	2	1	1	30
492	Martinez	0	C	10	2	1	2	2	2	2	30
493	Martinez	0	C	10	3	1	2	1	2	2	30
494	Martinez	0	C	10	3	2	3	2	3	3	30
495	Martinez	0	C	10	2	1	3	2	2	1	30
496	Martinez	0	C	10	2	2	3	2	3	2	30
497	Martinez	0	C	10	2	2	3	2	2	2	30
498	Martinez	0	C	10	2	2	3	2	3	2	30
499	Martinez	0	C	10	2	2	3	3	3	2	30
500	Martinez	0	C	10	1	2	3	3	3	2	30
501	Martinez	0	C	11	2	2	3	3	3	3	30
502	Martinez	0	C	11	2	2	3	3	3	3	30
503	Martinez	0	C	11	3	3	2	2	3	3	30
504	Martinez	0	C	11	3	3	2	3	3	3	30
505	Martinez	0	C	11	3	3	2	3	3	3	30
506	Martinez	0	C	11	3	3	3	2	3	3	30
507	Martinez	0	C	12	3	1	3	1	1	1	30
508	Martinez	0	C	12	3	1	3	1	1	1	30
509	Martinez	0	C	12	3	1	3	1	1	1	30
510	Martinez	0	C	12	3	1	3	1	1	1	30
511	Martinez	0	C	12	3	1	3	1	2	1	30
512	Martinez	0	C	12	2	1	3	3	3	3	30
513	Martinez	0	C	13	3	2	3	1	3	3	30
514	Martinez	0	C	13	3	1	2	2	3	2	30
515	Martinez	0	C	13	3	1	2	2	3	1	30
516	Martinez	0	C	13	3	1	1	1	2	1	30
517	Martinez	0	C	13	3	1	1	2	2	2	30
518	Martinez	0	C	13	3	2	1	1	3	3	30
519	Martinez	0	C	13	3	3	3	1	3	3	30
520	Martinez	0	C	13	3	3	3	2	3	3	30
521	Martinez	0	C	14	3	3	2	1	2	2	30
522	Martinez	0	C	15	3	2	2	1	3	3	30
523	Martinez	0	C	15	1	1	1	1	2	2	30
524	Martinez	0	C	16	2	1	2	2	3	2	30
525	Martinez	0	C	16	3	1	1	2	3	3	30
526	Martinez	0	C	16a	3	3	1	2	3	3	30
527	Martinez	0	C	16a	3	3	3	2	3	3	30
528	Martinez	0	C	16a	3	3	3	2	2	3	30
529	Martinez	0	C	16a	3	3	2	2	2	3	30
530	Martinez	0	C	17	3	3	3	2	3	3	30
531	Martinez	0	C	17	2	2	3	2	3	3	30
532	Martinez	0	C	17	3	3	2	2	3	3	30
533	Martinez	0	C	17	3	3	2	2	3	3	30
534	Martinez	0	C	18	3	3	3	2	3	3	30
535	Martinez	0	C	18	2	3	2	2	3	3	30
536	Martinez	0	C	18	3	3	2	2	3	3	30
537	Martinez	0	C	18	3	3	1	1	3	3	30
538	Martinez	0	C	18	3	3	3	2	3	3	30
539	Martinez	0	C	19	3	3	1	2	3	3	30
540	Martinez	0	C	20	3	3	3	2	3	3	30
541	Martinez	0	C	20	3	3	2	1	3	3	30
542	Martinez	0	C	20	3	3	2	1	3	3	30
543	Martinez	0	C	20	3	3	3	2	3	3	30
544	Martinez	0	C	21	3	3	2	2	3	3	30
545	Martinez	0	C	21	3	3	3	1	3	3	30
546	Martinez	0	C	21	3	3	3	1	3	3	30
547	Martinez	0	C	21	3	3	2	2	3	3	30
548	Martinez	0	C	22	2	2	2	1	2	1	30
549	Martinez	0	C	22	3	3	3	1	3	3	30
550	Martinez	0	C	22	3	3	3	3	3	3	30
551	Martinez	0	C	22	3	3	3	1	3	3	30
552	Martinez	0	C	23	3	3	3	1	3	3	30
553	Martinez	0	C	23	3	3	2	1	3	3	30
554	Martinez	0	C	23	3	3	2	1	3	3	30
555	Martinez	0	D	24	1	2	2	1	2	2	20
556	Martinez	0	D	24	1	2	2	1	2	2	20
557	Martinez	0	D	24	1	2	2	1	2	2	20
558	Martinez	0	D	24	2	2	2	1	2	2	20
559	Martinez	0	D	25	2	3	2	1	3	3	20
560	Martinez	0	D	25	2	3	1	1	3	3	20
561	Martinez	0	D	25	2	3	1	1	3	3	20
562	Martinez	0	D	25	2	3	1	2	3	3	20
563	Martinez	0	D	25	2	3	1	1	3	3	20
564	Martinez	0	D	26	2	3	2	2	3	3	20
565	Martinez	0	D	26	2	2	1	1	2	2	20
566	Martinez	0	D	26	2	2	2	1	3	3	20
567	Martinez	0	D	26	2	2	1	1	1	1	20
568	Martinez	0	D	26	2	2	2	1	3	3	20
569	Martinez	0	D	27	2	3	2	1	3	3	20
570	Martinez	0	D	27	2	3	1	1	2	3	20
571	Martinez	0	D	27	2	3	1	1	3	3	20
572	Martinez	0	D	28	3	3	1	1	3	3	20
573	Martinez	0	D	29	2	3	1	1	3	3	20
574	Martinez	0	D	29	2	3	1	1	3	3	20
575	Martinez	1	S	30	3	1	1	2	2	2	30
576	Martinez	1	S	30	3	2	1	3	3	2	30
577	Martinez	1	S	30	3	1	1	2	3	2	30
578	Martinez	1	S	30	3	1	1	3	3	2	30
579	Martinez	1	S	31	3	1	1	3	3	2	30
580	Martinez	1	S	31	3	2	1	3	3	2	30
581	Martinez	1	S	31	3	2	1	2	3	2	30
582	Martinez	1	S	31	3	2	1	1	3	3	30
583	Martinez	1	S	31	3	3	3	1	3	3	30
584	Martinez	1	S	32	3	1	2	2	3	2	30
585	Martinez	1	S	32	3	1	2	2	3	3	30
586	Martinez	1	S	32	3	2	3	3	3	3	30
587	Martinez	1	S	33	3	3	3	2	3	3	30
588	Martinez	1	S	33	3	3	2	2	3	3	30
589	Martinez	1	S	33	3	3	2	2	3	3	30
590	Martinez	1	S	33	3	2	1	2	3	3	30
591	Martinez	1	S	34	3	3	1	2	3	3	30
592	Martinez	1	S	34	3	3	3	3	3	3	30
593	Martinez	1	S	34	3	3	3	2	3	3	30
594	Martinez	1	S	34	3	3	2	1	3	3	30
595	Martinez	1	S	34	3	3	2	1	3	3	30
596	Martinez	1	S	35	3	3	3	2	3	3	30
597	Martinez	1	S	36	3	3	3	2	3	3	30
598	Martinez	1	S	36	3	2	3	1	3	3	30
599	Martinez	1	S	36	2	2	3	2	3	3	30
600	Martinez	1	S	36	3	3	3	2	3	3	30
601	Martinez	1	S	36	3	2	3	3	3	3	30
602	Martinez	1	S	37	3	2	3	2	3	3	30
603	Martinez	1	S	37	3	2	3	2	3	3	30
604	Martinez	1	S	37	3	2	2	1	2	3	30
605	Martinez	1	T	38	3	3	3	2	3	3	30
606	Martinez	1	T	38	3	3	3	2	3	3	30
607	Martinez	1	T	38	3	3	3	3	3	3	30
608	Martinez	1	T	38	3	3	3	3	3	3	30
609	Martinez	1	U	39	3	2	2	2	3	3	30
610	Martinez	1	U	39	3	3	3	3	3	3	30
611	Martinez	1	U	39	3	2	3	2	3	3	30
612	Martinez	1	U	39	3	2	3	2	3	3	30
